# Supplementary material for: Inequality Measure of Leaf Area Distribution for a Drought-Tolerant Landscape Plant
Source: Plants (Basel). 2023 Aug 31;12(17):3143. doi: 10.3390/plants12173143 (PMC10490070; doi:10.3390/plants12173143)
Supplement: Supplementary file 1 [file plants-12-03143-s001.zip]

Archive with 1 entries (1 files):
- plants-2576266-supplementary.xlsx
