# Supplementary material for: Inequality Measure of Leaf Area Distribution for a Drought-Tolerant Landscape Plant
Source: Plants (Basel). 2023 Aug 31;12(17):3143. doi: 10.3390/plants12173143 (PMC10490070; doi:10.3390/plants12173143)
Supplement: Supplementary file 1 [file plants-12-03143-s001.zip › plants-2576266-supplementary.xlsx]

## Sheet: Table S1
Table S1. Data of the leaf area distributions of 240 individual plants
Plant no.	Leaf code	Leaf area (cm²)
1	001-01	9.81695
1	001-02	7.08528
1	001-03	7.64226
1	001-04	8.87854
1	001-05	10.6601
1	001-06	10.3604
1	001-07	10.3117
1	001-08	10.6099
1	001-09	11.2657
1	001-10	11.2628
1	001-11	9.54717
1	001-12	11.7105
1	001-13	10.4027
1	001-14	10.3084
2	002-01	9.94924
2	002-02	12.0651
2	002-03	10.0025
2	002-04	11.8577
2	002-05	9.91181
2	002-06	5.12194
2	002-07	3.66318
2	002-08	10.6915
2	002-09	14.606
2	002-10	12.6671
2	002-11	10.6082
2	002-12	12.5407
2	002-13	2.94611
2	002-14	5.32309
2	002-15	4.92226
2	002-16	10.0892
2	002-17	4.423
2	002-18	12.5802
2	002-19	13.6792
2	002-20	4.73355
2	002-21	4.4461
3	003-01	7.75551
3	003-02	9.76149
3	003-03	8.96407
3	003-04	6.1022
3	003-05	5.23514
3	003-06	9.9965
3	003-07	9.61295
3	003-08	6.79214
3	003-09	6.04583
3	003-10	6.85177
3	003-11	11.7095
3	003-12	7.60859
3	003-13	8.58844
3	003-14	10.935
3	003-15	8.72807
3	003-16	9.39608
3	003-17	7.49386
4	004-01	10.6096
4	004-02	11.2543
4	004-03	10.5594
4	004-04	10.1847
4	004-05	12.185
4	004-06	11.3983
4	004-07	10.4446
4	004-08	5.2019
4	004-09	9.85276
4	004-10	11.0965
4	004-11	11.3092
4	004-12	8.59634
4	004-13	7.58004
4	004-14	6.06119
4	004-15	8.0386
4	004-16	4.69632
4	004-17	3.9791
5	005-01	13.9908
5	005-02	13.9103
5	005-03	13.7578
5	005-04	14.4407
5	005-05	14.4215
5	005-06	14.61
5	005-07	13.7584
5	005-08	9.14106
5	005-09	13.3562
5	005-10	13.2792
5	005-11	10.9365
5	005-12	11.0099
5	005-13	13.2732
5	005-14	12.5609
5	005-15	14.2247
5	005-16	8.65376
5	005-17	5.40788
5	005-18	3.14357
5	005-19	6.77004
5	005-20	11.6238
5	005-21	4.74833
5	005-22	4.75098
5	005-23	4.46734
6	006-01	10.9978
6	006-02	12.5773
6	006-03	4.72988
6	006-04	12.3148
6	006-05	7.954
6	006-06	14.0603
6	006-07	8.78674
6	006-08	9.8505
6	006-09	11.7595
6	006-10	10.374
6	006-11	10.0024
6	006-12	11.6656
6	006-13	13.8528
6	006-14	7.18301
6	006-15	4.45879
6	006-16	12.7227
6	006-17	13.1835
6	006-18	12.0196
6	006-19	13.9827
6	006-20	6.61303
6	006-21	11.2075
6	006-22	12.7727
6	006-23	12.2559
6	006-24	3.90577
6	006-25	5.18715
7	007-01	5.61284
7	007-02	13.1561
7	007-03	16.1813
7	007-04	14.5034
7	007-05	15.5523
7	007-06	14.8547
7	007-07	13.3329
7	007-08	7.32205
7	007-09	11.5361
7	007-10	9.69757
7	007-11	11.5889
7	007-12	13.1344
7	007-13	12.994
7	007-14	13.3736
7	007-15	9.9441
7	007-16	6.12538
7	007-17	6.08917
7	007-18	6.08917
7	007-19	4.74468
7	007-20	13.2819
7	007-21	5.70154
7	007-22	6.86597
7	007-23	3.16372
7	007-24	4.64067
7	007-25	13.3151
7	007-26	3.39008
8	008-01	13.1581
8	008-02	10.8251
8	008-03	13.3995
8	008-04	12.3177
8	008-05	11.5316
8	008-06	7.61704
8	008-07	10.6524
8	008-08	12.0133
8	008-09	8.20966
8	008-10	8.30618
8	008-11	12.5116
8	008-12	11.9023
8	008-13	12.8723
8	008-14	11.1846
8	008-15	12.7504
8	008-16	12.2619
9	009-01	7.82908
9	009-02	10.9429
9	009-03	13.9148
9	009-04	13.3649
9	009-05	13.4459
9	009-06	13.0696
9	009-07	13.7082
9	009-08	12.0949
9	009-09	5.62877
9	009-10	5.79999
9	009-11	12.345
9	009-12	9.48583
9	009-13	12.9749
9	009-14	11.5144
9	009-15	8.78305
9	009-16	10.6592
9	009-17	11.9754
9	009-18	13.3955
9	009-19	3.53521
9	009-20	4.95355
9	009-21	3.7039
9	009-22	5.68357
9	009-23	5.1344
9	009-24	9.11505
9	009-25	11.8943
9	009-26	6.43158
10	010-01	7.68255
10	010-02	10.1334
10	010-03	9.88815
10	010-04	10.2119
10	010-05	8.28573
10	010-06	9.59271
10	010-07	11.5027
10	010-08	10.8581
10	010-09	11.1028
10	010-10	7.76159
10	010-11	10.6791
10	010-12	10.7849
10	010-13	10.925
10	010-14	11.2885
11	011-01	11.2225
11	011-02	9.11864
11	011-03	12.2603
11	011-04	12.2851
11	011-05	12.7754
11	011-06	9.1377
11	011-07	7.42025
11	011-08	12.8345
11	011-09	11.1205
11	011-10	13.5274
11	011-11	8.2451
11	011-12	12.0852
11	011-13	3.76679
11	011-14	4.87128
11	011-15	10.5779
11	011-16	10.7357
11	011-17	6.52598
11	011-18	5.12635
11	011-19	9.37698
11	011-20	4.00421
11	011-21	3.78948
11	011-22	12.6485
11	011-23	12.6571
11	011-24	4.1354
11	011-25	10.7854
11	011-26	9.88984
11	011-27	5.57005
12	012-01	13.1871
12	012-02	13.3877
12	012-03	12.7634
12	012-04	13.1977
12	012-05	13.3414
12	012-06	11.7733
12	012-07	13.4583
12	012-08	12.9516
12	012-09	10.5602
12	012-10	11.8439
12	012-11	11.8392
12	012-12	13.7212
12	012-13	9.90326
12	012-14	12.2929
12	012-15	13.8609
12	012-16	12.0571
12	012-17	7.21226
12	012-18	6.77038
12	012-19	5.70184
12	012-20	5.2469
12	012-21	7.79761
12	012-22	4.83984
13	013-01	11.3092
13	013-02	11.4174
13	013-03	11.8983
13	013-04	11.6134
13	013-05	13.1433
13	013-06	12.0621
13	013-07	12.8215
13	013-08	12.1513
13	013-09	11.7551
13	013-10	9.74134
13	013-11	8.13089
13	013-12	8.52547
13	013-13	7.53195
13	013-14	8.59048
13	013-15	12.9933
13	013-16	9.32511
13	013-17	7.55252
14	014-01	10.2259
14	014-02	13.6171
14	014-03	13.5185
14	014-04	13.1611
14	014-05	11.6683
14	014-06	13.8806
14	014-07	13.4376
14	014-08	12.0933
14	014-09	12.9019
14	014-10	12.3186
14	014-11	10.7232
14	014-12	8.73881
14	014-13	14.0339
14	014-14	14.653
14	014-15	7.7494
14	014-16	8.85058
14	014-17	6.20031
14	014-18	6.20601
14	014-19	5.02138
14	014-20	11.8507
14	014-21	7.61424
14	014-22	7.85266
14	014-23	5.06894
14	014-24	4.83782
14	014-25	6.065
14	014-26	4.84674
14	014-27	4.69654
14	014-28	4.57462
14	014-29	9.02658
14	014-30	3.2568
14	014-31	5.24903
15	015-01	8.62043
15	015-02	7.98159
15	015-03	10.2146
15	015-04	10.2603
15	015-05	5.08566
15	015-06	11.2469
15	015-07	11.4001
15	015-08	8.44675
15	015-09	10.4863
15	015-10	8.59924
15	015-11	9.41883
15	015-12	11.4944
15	015-13	9.73098
15	015-14	11.0757
15	015-15	10.9109
16	016-01	9.40025
16	016-02	11.0632
16	016-03	11.7654
16	016-04	12.9911
16	016-05	6.72953
16	016-06	5.15023
16	016-07	4.50382
16	016-08	11.1955
16	016-09	12.077
16	016-10	12.6691
16	016-11	9.04129
16	016-12	9.97064
16	016-13	6.68154
16	016-14	11.468
16	016-15	12.7175
16	016-16	9.91936
16	016-17	12.9107
16	016-18	9.37317
17	017-01	8.9982
17	017-02	9.71469
17	017-03	10.3
17	017-04	9.86713
17	017-05	9.64653
17	017-06	9.57649
17	017-07	10.3103
17	017-08	10.2129
17	017-09	6.66816
17	017-10	7.57232
17	017-11	7.34121
17	017-12	11.583
17	017-13	9.27054
17	017-14	9.46243
18	018-01	13.106
18	018-02	10.9802
18	018-03	11.3939
18	018-04	13.4659
18	018-05	14.1876
18	018-06	14.7568
18	018-07	11.2891
18	018-08	11.8083
18	018-09	12.0336
18	018-10	10.6935
18	018-11	14.5837
18	018-12	7.82823
18	018-13	4.65888
18	018-14	12.2294
18	018-15	14.9758
18	018-16	11.8755
18	018-17	3.40484
18	018-18	7.37892
18	018-19	11.4785
18	018-20	13.481
18	018-21	1.61059
18	018-22	7.15952
18	018-23	5.17203
18	018-24	8.30711
19	019-01	12.9672
19	019-02	12.2389
19	019-03	11.3054
19	019-04	11.5323
19	019-05	10.7171
19	019-06	10.1105
19	019-07	10.7504
19	019-08	9.49217
19	019-09	11.7383
19	019-10	11.1633
19	019-11	12.101
19	019-12	12.6143
19	019-13	9.53894
19	019-14	9.99922
19	019-15	4.48463
19	019-16	10.7411
20	020-01	14.0126
20	020-02	13.4348
20	020-03	13.3852
20	020-04	13.8674
20	020-05	9.995
20	020-06	9.47768
20	020-07	11.2203
20	020-08	10.3023
20	020-09	12.9878
20	020-10	12.8319
20	020-11	14.2038
20	020-12	14.1838
20	020-13	11.4926
20	020-14	11.7805
20	020-15	7.07142
20	020-16	11.4481
20	020-17	12.9247
20	020-18	5.4864
20	020-19	4.11737
20	020-20	5.02075
21	021-01	7.94876
21	021-02	8.60929
21	021-03	8.57121
21	021-04	8.74814
21	021-05	7.12911
21	021-06	8.83309
21	021-07	7.91812
21	021-08	8.06787
21	021-09	7.84602
21	021-10	7.83948
21	021-11	7.66131
21	021-12	6.43995
22	022-01	13.0166
22	022-02	13.6071
22	022-03	9.32816
22	022-04	11.5943
22	022-05	7.0458
22	022-06	10.2849
22	022-07	10.8607
22	022-08	11.3244
22	022-09	11.6366
22	022-10	10.8489
22	022-11	10.7339
22	022-12	13.6188
22	022-13	9.97898
22	022-14	10.6788
22	022-15	12.9557
22	022-16	10.9175
22	022-17	11.5232
22	022-18	6.02677
22	022-19	9.32074
22	022-20	12.4516
22	022-21	4.52794
22	022-22	5.41877
22	022-23	5.04087
22	022-24	4.25707
22	022-25	4.59883
23	023-01	3.94897
23	023-02	6.79017
23	023-03	8.2191
23	023-04	6.99923
23	023-05	7.56767
23	023-06	8.16741
23	023-07	8.36198
23	023-08	6.93741
23	023-09	8.92797
23	023-10	7.72309
23	023-11	8.7665
23	023-12	8.00221
23	023-13	5.05558
23	023-14	5.70841
23	023-15	6.09267
23	023-16	4.99173
24	024-01	10.3212
24	024-02	7.77075
24	024-03	7.64353
24	024-04	11.9774
24	024-05	9.29234
24	024-06	8.17913
24	024-07	6.24196
24	024-08	9.25672
24	024-09	9.83749
24	024-10	7.13683
24	024-11	10.4497
24	024-12	11.2386
24	024-13	7.5228
24	024-14	8.66547
24	024-15	10.5271
24	024-16	11.4172
24	024-17	4.13881
24	024-18	5.04012
25	025-01	8.86178
25	025-02	7.96274
25	025-03	7.31216
25	025-04	7.33951
25	025-05	8.64657
25	025-06	2.85066
25	025-07	3.59094
25	025-08	6.76864
25	025-09	7.48525
25	025-10	7.70291
25	025-11	8.89977
25	025-12	6.04689
25	025-13	8.61359
25	025-14	7.7904
25	025-15	2.95751
25	025-16	6.66763
25	025-17	7.58104
25	025-18	5.3293
25	025-19	5.68018
26	026-01	9.30721
26	026-02	10.6713
26	026-03	11.0425
26	026-04	9.68132
26	026-05	11.1295
26	026-06	11.0774
26	026-07	7.99656
26	026-08	6.384
26	026-09	9.06615
26	026-10	5.71769
26	026-11	9.4797
26	026-12	2.49339
26	026-13	8.63409
26	026-14	7.50072
26	026-15	5.48026
26	026-16	9.52329
26	026-17	6.62588
27	027-01	11.5301
27	027-02	13.6823
27	027-03	12.2644
27	027-04	12.279
27	027-05	13.3079
27	027-06	10.88
27	027-07	13.7507
27	027-08	9.79318
27	027-09	12.4753
27	027-10	9.43324
27	027-11	9.99495
27	027-12	11.804
27	027-13	7.64869
27	027-14	9.54849
27	027-15	6.62485
27	027-16	6.83474
27	027-17	11.3853
28	028-01	8.97712
28	028-02	9.25809
28	028-03	11.2432
28	028-04	10.2449
28	028-05	11.9067
28	028-06	8.82116
28	028-07	9.53565
28	028-08	8.3172
28	028-09	11.2504
28	028-10	10.196
28	028-11	11.2128
28	028-12	11.1475
28	028-13	11.3251
28	028-14	11.6373
29	029-01	9.5087
29	029-02	10.4984
29	029-03	10.7018
29	029-04	9.8587
29	029-05	7.28872
29	029-06	7.28872
29	029-07	8.92715
29	029-08	10.2827
29	029-09	10.6612
29	029-10	10.8169
29	029-11	10.1333
29	029-12	7.5972
29	029-13	9.92106
29	029-14	3.79756
29	029-15	9.14533
29	029-16	8.31654
30	030-01	11.1407
30	030-02	12.6583
30	030-03	13.2365
30	030-04	11.6102
30	030-05	10.6685
30	030-06	11.9239
30	030-07	10.4327
30	030-08	11.0149
30	030-09	12.1299
30	030-10	10.1303
30	030-11	6.38546
30	030-12	9.48013
30	030-13	10.0743
30	030-14	12.3029
30	030-15	12.4918
30	030-16	6.35339
31	031-01	11.5901
31	031-02	10.8384
31	031-03	10.7095
31	031-04	5.46455
31	031-05	7.9861
31	031-06	10.7116
31	031-07	9.49867
31	031-08	9.36432
31	031-09	10.3466
31	031-10	9.8775
31	031-11	5.56568
31	031-12	4.79121
31	031-13	4.00753
31	031-14	9.21764
31	031-15	9.40218
31	031-16	7.89087
31	031-17	9.55906
32	032-01	14.7036
32	032-02	14.7861
32	032-03	14.2754
32	032-04	15.4659
32	032-05	13.6171
32	032-06	14.5686
32	032-07	14.9682
32	032-08	14.3982
32	032-09	12.4571
32	032-10	15.4253
32	032-11	11.9971
32	032-12	13.3321
32	032-13	4.88027
32	032-14	4.88027
32	032-15	6.24699
32	032-16	10.3893
32	032-17	4.09305
32	032-18	7.42588
32	032-19	5.23273
32	032-20	5.23273
32	032-21	3.14914
32	032-22	4.24278
32	032-23	5.90344
33	033-01	7.39847
33	033-02	5.72809
33	033-03	12.7855
33	033-04	14.722
33	033-05	14.4537
33	033-06	11.3982
33	033-07	10.1912
33	033-08	13.5885
33	033-09	13.0465
33	033-10	11.3029
33	033-11	13.9243
33	033-12	12.146
33	033-13	13.7056
33	033-14	14.6391
33	033-15	13.4055
33	033-16	9.27823
33	033-17	4.4104
33	033-18	13.2194
33	033-19	3.35786
33	033-20	2.95934
33	033-21	10.6878
34	034-01	11.8462
34	034-02	7.09877
34	034-03	10.2124
34	034-04	8.66898
34	034-05	11.3067
34	034-06	8.85395
34	034-07	8.50915
34	034-08	10.6603
34	034-09	6.28955
34	034-10	10.2549
34	034-11	10.0783
34	034-12	10.0094
34	034-13	7.69961
34	034-14	3.09934
34	034-15	11.6118
34	034-16	10.2169
34	034-17	8.19159
34	034-18	8.01537
34	034-19	7.59788
34	034-20	11.1331
35	035-01	9.81669
35	035-02	8.48905
35	035-03	6.26213
35	035-04	8.90292
35	035-05	6.38516
35	035-06	3.47968
35	035-07	11.7563
35	035-08	12.8201
35	035-09	11.8008
35	035-10	12.1598
35	035-11	10.8713
35	035-12	12.2724
35	035-13	12.3305
35	035-14	12.8557
35	035-15	11.6908
35	035-16	10.0972
35	035-17	11.6067
35	035-18	7.60242
35	035-19	12.3242
35	035-20	4.46465
35	035-21	8.66472
35	035-22	5.35714
35	035-23	5.23653
35	035-24	3.63406
35	035-25	4.71999
36	036-01	7.64088
36	036-02	9.42517
36	036-03	11.1471
36	036-04	10.7186
36	036-05	10.0077
36	036-06	11.7252
36	036-07	4.43247
36	036-08	5.4141
36	036-09	6.99061
36	036-10	8.36688
36	036-11	10.777
36	036-12	9.63568
36	036-13	5.10011
36	036-14	10.1274
36	036-15	10.0058
36	036-16	7.39654
36	036-17	10.6632
36	036-18	7.81038
37	037-01	9.67441
37	037-02	8.9871
37	037-03	8.32204
37	037-04	10.0306
37	037-05	9.38732
37	037-06	10.1616
37	037-07	7.33241
37	037-08	8.59568
37	037-09	7.65262
37	037-10	6.71927
37	037-11	7.92086
37	037-12	9.13697
37	037-13	7.35081
37	037-14	10.55
38	038-01	3.84207
38	038-02	10.0334
38	038-03	12.8236
38	038-04	9.40831
38	038-05	11.3149
38	038-06	9.02525
38	038-07	8.70285
38	038-08	8.68382
38	038-09	5.18972
38	038-10	5.48885
38	038-11	9.64055
38	038-12	11.5072
38	038-13	11.1098
38	038-14	11.8003
38	038-15	12.7441
38	038-16	12.0639
38	038-17	13.7257
38	038-18	5.62327
38	038-19	12.8117
38	038-20	8.69497
38	038-21	4.86418
38	038-22	4.34772
39	039-01	11.3074
39	039-02	11.988
39	039-03	8.03482
39	039-04	11.9211
39	039-05	10.3687
39	039-06	10.2316
39	039-07	11.6355
39	039-08	12.0439
39	039-09	11.6958
39	039-10	9.83273
39	039-11	6.6386
39	039-12	12.6895
39	039-13	10.4795
39	039-14	12.2492
39	039-15	9.55944
39	039-16	10.7963
40	040-01	16.2186
40	040-02	14.7156
40	040-03	14.271
40	040-04	6.27788
40	040-05	13.0479
40	040-06	16.1552
40	040-07	15.9869
40	040-08	10.8762
40	040-09	13.4461
40	040-10	12.9488
40	040-11	10.8932
40	040-12	12.7584
40	040-13	4.87682
40	040-14	8.56843
40	040-15	5.47639
40	040-16	13.438
40	040-17	15.0534
40	040-18	11.2785
40	040-19	13.4652
40	040-20	15.8645
40	040-21	4.62781
40	040-22	6.3704
40	040-23	8.7231
40	040-24	12.09
41	041-01	10.5641
41	041-02	8.15758
41	041-03	9.0149
41	041-04	10.5872
41	041-05	11.5408
41	041-06	8.3507
41	041-07	8.26388
41	041-08	9.77522
41	041-09	9.65317
41	041-10	8.79824
41	041-11	10.5186
41	041-12	10.8118
41	041-13	9.18985
41	041-14	5.6733
41	041-15	5.86831
41	041-16	10.165
42	042-01	12.1996
42	042-02	12.4204
42	042-03	10.7028
42	042-04	8.62413
42	042-05	13.1108
42	042-06	12.2078
42	042-07	13.0311
42	042-08	13.2443
42	042-09	11.9997
42	042-10	12.3653
42	042-11	4.98263
42	042-12	8.47457
42	042-13	12.6264
42	042-14	13.2108
42	042-15	9.40757
42	042-16	8.8324
43	043-01	14.0004
43	043-02	4.94889
43	043-03	12.5991
43	043-04	14.9523
43	043-05	12.9884
43	043-06	12.8152
43	043-07	7.96085
43	043-08	9.7445
43	043-09	5.05945
43	043-10	11.7052
43	043-11	14.9114
43	043-12	14.3939
43	043-13	8.30983
43	043-14	13.3198
43	043-15	10.4771
43	043-16	11.7293
43	043-17	6.3159
43	043-18	8.29851
44	044-01	11.7948
44	044-02	12.6356
44	044-03	11.4241
44	044-04	11.6149
44	044-05	13.2342
44	044-06	8.61782
44	044-07	11.8728
44	044-08	6.31357
44	044-09	9.74854
44	044-10	11.7198
44	044-11	11.8974
44	044-12	11.1715
44	044-13	3.72636
44	044-14	6.60979
44	044-15	4.31823
44	044-16	9.19095
44	044-17	10.1985
44	044-18	12.504
44	044-19	3.94929
44	044-20	5.52134
44	044-21	6.12034
44	044-22	7.25175
44	044-23	11.3336
44	044-24	5.15796
45	045-01	9.70551
45	045-02	7.37129
45	045-03	10.8247
45	045-04	12.6259
45	045-05	7.72389
45	045-06	10.6104
45	045-07	13.0881
45	045-08	7.65074
45	045-09	11.9504
45	045-10	11.7114
45	045-11	11.3035
45	045-12	11.1871
45	045-13	4.33326
45	045-14	4.06943
45	045-15	11.8307
45	045-16	11.1849
45	045-17	10.1204
45	045-18	12.3321
46	046-01	10.1623
46	046-02	13.2471
46	046-03	11.5581
46	046-04	10.4921
46	046-05	12.493
46	046-06	12.6412
46	046-07	11.3883
46	046-08	7.30388
46	046-09	12.2846
46	046-10	11.3078
46	046-11	12.1877
46	046-12	8.92225
46	046-13	6.57723
46	046-14	5.71811
46	046-15	11.0035
46	046-16	10.7558
46	046-17	12.024
47	047-01	9.98361
47	047-02	11.6202
47	047-03	12.9521
47	047-04	12.2843
47	047-05	12.4817
47	047-06	12.5053
47	047-07	12.1968
47	047-08	11.6822
47	047-09	5.5253
47	047-10	9.18653
47	047-11	11.3497
47	047-12	11.0047
47	047-13	10.9988
47	047-14	9.94719
47	047-15	11.4562
47	047-16	5.78405
47	047-17	6.00292
47	047-18	10.3985
47	047-19	12.6145
48	048-01	11.7801
48	048-02	10.358
48	048-03	10.8835
48	048-04	6.64483
48	048-05	11.9556
48	048-06	11.1572
48	048-07	11.9153
48	048-08	11.5507
48	048-09	11.5507
48	048-10	9.09219
48	048-11	4.48118
48	048-12	10.6647
48	048-13	11.3633
48	048-14	11.9512
48	048-15	6.7006
48	048-16	9.13942
48	048-17	9.9101
48	048-18	4.11026
48	048-19	3.81
48	048-20	12.5527
48	048-21	5.07854
48	048-22	5.95788
48	048-23	11.2218
48	048-24	4.6125
49	049-01	4.4736
49	049-02	12.0883
49	049-04	3.92106
49	049-05	11.6338
49	049-06	11.5518
49	049-07	7.58538
49	049-08	12.4217
49	049-09	11.485
49	049-10	12.1572
49	049-11	10.7749
49	049-12	9.78308
49	049-13	12.0183
49	049-14	11.4162
49	049-15	2.762
49	049-16	4.04759
49	049-17	3.41354
49	049-18	4.37532
49	049-19	5.03236
49	049-20	7.01321
49	049-21	8.94165
50	050-01	3.52206
50	050-02	11.0269
50	050-03	4.90291
50	050-04	11.2125
50	050-05	8.63812
50	050-06	8.68106
50	050-07	9.95916
50	050-08	3.7574
50	050-09	12.6585
50	050-10	11.2402
50	050-11	11.9323
50	050-12	11.1528
50	050-13	5.65023
50	050-14	12.0446
50	050-15	6.61386
50	050-16	4.75135
50	050-17	7.76006
50	050-18	10.4687
50	050-19	10.0274
50	050-20	11.0905
50	050-21	10.6734
51	051-01	9.79483
51	051-02	12.5205
51	051-03	11.1387
51	051-04	4.87849
51	051-05	4.57084
51	051-06	11.0353
51	051-07	13.4546
51	051-08	7.74714
51	051-09	11.6763
51	051-10	9.79137
51	051-11	7.67275
51	051-12	9.3061
51	051-13	7.37679
51	051-14	12.3349
51	051-15	4.24531
51	051-16	10.6277
51	051-17	4.0719
51	051-18	10.8488
51	051-19	9.85083
51	051-20	3.78519
51	051-21	11.3893
51	051-22	11.8457
52	052-01	11.4068
52	052-02	11.9915
52	052-03	10.2895
52	052-04	5.67098
52	052-05	6.10896
52	052-06	10.7633
52	052-07	3.33749
52	052-08	12.2002
52	052-09	5.13012
52	052-10	12.5039
52	052-11	11.5502
52	052-12	12.4297
52	052-13	10.6538
52	052-14	4.60343
52	052-15	6.17202
52	052-16	6.78164
52	052-17	12.7628
52	052-18	9.22889
52	052-19	10.2331
52	052-20	13.6936
52	052-21	12.1204
52	052-22	10.8866
52	052-23	10.592
53	053-01	8.75067
53	053-02	12.8826
53	053-03	13.0047
53	053-04	11.7955
53	053-05	9.75981
53	053-06	10.3335
53	053-07	11.5662
53	053-08	10.7139
53	053-09	4.65658
53	053-10	14.0184
53	053-11	12.6066
53	053-12	10.4808
53	053-13	13.0592
53	053-14	11.7164
53	053-15	9.91382
53	053-16	12.2705
53	053-17	9.07054
53	053-18	11.8182
54	054-01	10.7544
54	054-02	12.3022
54	054-03	11.4315
54	054-04	9.36537
54	054-05	10.6854
54	054-06	10.2016
54	054-07	3.77386
54	054-08	11.4315
54	054-09	10.8234
54	054-10	12.4187
54	054-11	11.5788
54	054-12	10.0442
54	054-13	8.42498
54	054-14	3.19729
54	054-15	11.6014
54	054-16	3.43626
54	054-17	8.14667
54	054-18	4.15064
54	054-19	10.1669
54	054-20	8.85831
54	054-21	8.18374
54	054-22	11.2073
55	055-01	11.4538
55	055-02	13.2226
55	055-03	13.6446
55	055-04	12.4071
55	055-05	12.4948
55	055-06	10.6745
55	055-07	8.27371
55	055-08	12.6761
55	055-09	6.67622
55	055-10	4.71922
55	055-11	12.9487
55	055-12	12.3926
55	055-13	10.7958
55	055-14	9.30271
55	055-15	9.14232
56	056-01	13.8789
56	056-02	12.9656
56	056-03	12.3403
56	056-04	12.5052
56	056-05	11.916
56	056-06	14.004
56	056-07	12.7587
56	056-08	9.36099
56	056-09	9.59129
56	056-10	7.53367
56	056-11	12.1558
56	056-12	6.73914
56	056-13	12.144
56	056-14	13.9676
56	056-15	8.04717
56	056-16	5.93492
56	056-17	13.3215
56	056-18	10.8153
56	056-19	12.1451
56	056-20	6.65343
56	056-21	11.2184
56	056-22	12.3998
57	057-01	11.308
57	057-02	10.5217
57	057-03	10.3459
57	057-04	8.91334
57	057-05	10.2349
57	057-06	10.9812
57	057-07	9.9554
57	057-08	12.9038
57	057-09	8.8836
57	057-10	4.25271
57	057-11	5.23631
57	057-12	11.5098
57	057-13	4.48436
57	057-14	8.58092
57	057-15	8.54009
58	058-01	13.5062
58	058-02	15.4133
58	058-03	12.0852
58	058-04	7.34527
58	058-05	14.1153
58	058-06	5.28148
58	058-07	12.6202
58	058-08	12.3707
58	058-09	15.0743
58	058-10	14.4075
58	058-11	10.819
58	058-12	15.0518
58	058-13	12.1306
58	058-14	10.5625
58	058-15	11.7717
58	058-16	4.48147
58	058-17	10.545
58	058-18	14.7831
58	058-19	6.2586
58	058-20	4.69798
59	059-01	6.09345
59	059-02	10.3087
59	059-03	10.2031
59	059-04	10.0437
59	059-05	9.48408
59	059-06	5.06685
59	059-07	9.94491
59	059-08	8.37866
59	059-09	10.6292
59	059-10	11.6564
59	059-11	10.0721
59	059-12	7.19532
59	059-13	9.24011
59	059-14	8.52176
59	059-15	12.4371
60	060-01	11.4943
60	060-02	12.2543
60	060-03	10.3732
60	060-04	8.1977
60	060-05	12.8229
60	060-06	8.94003
60	060-07	12.5822
60	060-08	11.5381
60	060-09	11.6677
60	060-10	11.5749
60	060-11	10.369
60	060-12	12.401
60	060-13	3.48255
60	060-14	9.06584
60	060-15	10.4698
60	060-16	8.20648
60	060-17	10.5668
60	060-18	11.4906
61	061-01	10.5192
61	061-02	12.5413
61	061-03	13.4131
61	061-04	10.4544
61	061-05	14.5263
61	061-06	13.3333
61	061-07	13.5361
61	061-08	14.5112
61	061-09	12.9689
61	061-10	12.8041
61	061-11	13.4428
61	061-12	11.4695
61	061-13	9.58243
61	061-14	5.82094
61	061-15	4.64919
61	061-16	9.71437
61	061-17	10.6932
61	061-18	11.0511
61	061-19	4.39601
61	061-20	3.97372
61	061-21	3.82525
61	061-22	5.01146
61	061-23	12.7096
61	061-24	11.2909
62	062-01	13.5915
62	062-02	13.6149
62	062-03	11.9648
62	062-04	13.0846
62	062-05	14.7121
62	062-06	14.243
62	062-07	13.6517
62	062-08	13.6791
62	062-09	10.1061
62	062-10	14.7699
62	062-11	6.98892
62	062-12	11.9905
62	062-13	15.2199
62	062-14	3.83234
62	062-15	5.51342
62	062-16	12.0112
62	062-17	12.1944
62	062-18	10.4325
63	063-01	11.3718
63	063-02	10.8278
63	063-03	10.6848
63	063-04	13.0725
63	063-05	10.0331
63	063-06	12.4247
63	063-07	11.2847
63	063-08	7.29035
63	063-09	11.3956
63	063-10	10.0341
63	063-11	8.23033
63	063-12	11.9939
63	063-13	9.40505
63	063-14	11.1997
63	063-15	6.53717
63	063-16	4.98354
63	063-17	9.07165
63	063-18	8.33415
63	063-19	3.376
63	063-20	10.693
63	063-21	12.6278
64	064-01	10.149
64	064-02	10.9825
64	064-03	9.91036
64	064-04	10.2773
64	064-05	10.6761
64	064-06	12.299
64	064-07	3.41744
64	064-08	12.4031
64	064-09	11.1
64	064-10	10.0627
64	064-11	9.68136
64	064-12	10.219
64	064-13	7.58486
64	064-14	11.0701
65	065-01	10.7429
65	065-02	9.10355
65	065-03	9.02889
65	065-04	10.9577
65	065-05	9.10139
65	065-06	9.26674
65	065-07	10.1405
65	065-08	7.86838
65	065-09	8.85661
65	065-10	7.16094
65	065-11	9.67783
65	065-12	9.66576
65	065-13	10.8508
65	065-14	8.32826
66	066-01	8.50509
66	066-02	8.52382
66	066-03	9.44829
66	066-04	9.40996
66	066-05	8.88731
66	066-06	10.218
66	066-07	10.0718
66	066-08	8.4152
66	066-09	11.3094
66	066-10	8.81467
66	066-11	6.50303
66	066-13	10.1235
66	066-14	10.0948
67	067-01	13.362
67	067-02	13.5814
67	067-03	10.8235
67	067-04	13.9994
67	067-05	13.0663
67	067-06	13.776
67	067-07	13.0907
67	067-08	12.6595
67	067-09	14.095
67	067-10	6.55022
67	067-11	11.1247
67	067-12	12.184
67	067-13	11.1028
67	067-14	12.6673
67	067-15	9.02201
67	067-16	11.2861
67	067-17	11.2459
67	067-18	12.8136
68	068-01	10.4451
68	068-02	9.70186
68	068-03	11.0801
68	068-04	12.6178
68	068-05	8.21835
68	068-06	9.75655
68	068-07	12.4606
68	068-08	7.87984
68	068-09	11.4918
68	068-10	5.67819
68	068-11	10.1566
68	068-12	10.4525
68	068-13	12.7072
68	068-14	11.4117
68	068-15	6.39006
68	068-16	5.78449
68	068-17	9.5903
69	069-01	14.9581
69	069-02	14.4829
69	069-03	14.8111
69	069-04	17.0681
69	069-05	11.9694
69	069-06	15.1708
69	069-07	5.83788
69	069-08	13.157
69	069-09	12.0578
69	069-10	15.7348
69	069-11	14.11
69	069-12	9.35477
69	069-13	16.0108
69	069-14	5.67092
69	069-15	15.0738
69	069-16	17.2978
69	069-17	2.98835
69	069-18	14.0753
69	069-19	11.6364
70	070-01	10.4576
70	070-02	5.34305
70	070-03	8.61188
70	070-04	10.6515
70	070-05	10.8095
70	070-06	8.11118
70	070-07	11.5316
70	070-08	9.74961
70	070-09	9.82421
70	070-10	11.6504
70	070-11	10.5551
70	070-12	10.5305
70	070-13	10.0743
70	070-14	6.84734
70	070-15	3.84832
70	070-16	7.5598
70	070-17	10.839
70	070-18	10.8373
71	071-01	7.63175
71	071-02	9.55682
71	071-03	9.98762
71	071-04	5.61774
71	071-05	5.61285
71	071-06	8.46663
71	071-07	9.86876
71	071-08	9.7199
71	071-09	9.30782
71	071-10	9.67561
71	071-11	8.10629
71	071-12	5.31615
71	071-13	6.61202
71	071-14	9.90198
71	071-15	8.06869
71	071-16	5.14695
72	072-01	9.75315
72	072-02	10.3629
72	072-03	7.2721
72	072-04	8.37847
72	072-05	9.43412
72	072-06	10.5107
72	072-07	11.0309
72	072-08	11.2355
72	072-09	9.87827
72	072-10	9.12057
72	072-11	9.99607
72	072-12	10.3268
72	072-13	9.57894
72	072-14	9.78768
72	072-15	10.0261
73	073-01	9.61783
73	073-02	11.8228
73	073-03	10.4056
73	073-04	6.98302
73	073-05	10.997
73	073-06	9.47122
73	073-07	10.7082
73	073-08	8.12671
73	073-09	9.61571
73	073-10	11.9317
73	073-11	11.9687
73	073-12	6.7282
73	073-13	10.0977
73	073-14	12.6847
73	073-15	11.1074
73	073-16	8.3451
73	073-17	12.4395
73	073-18	7.01408
74	074-01	5.68654
74	074-02	3.376
74	074-03	5.21448
74	074-04	5.27883
74	074-05	10.732
74	074-06	12.1816
74	074-07	13.8866
74	074-08	11.5418
74	074-09	11.254
74	074-10	5.51584
74	074-11	7.93959
74	074-12	10.7116
74	074-13	5.05884
74	074-14	11.7535
74	074-15	12.1103
74	074-16	11.4289
74	074-17	9.73911
74	074-18	12.0465
74	074-19	12.1718
74	074-20	8.56191
74	074-21	6.74718
74	074-22	8.13674
74	074-23	12.6126
74	074-24	11.3457
74	074-25	10.8242
75	075-01	7.72464
75	075-02	9.97783
75	075-03	9.27013
75	075-04	9.31346
75	075-05	9.98651
75	075-06	10.1935
75	075-07	7.25209
75	075-08	9.37396
75	075-09	8.25553
75	075-10	7.44433
75	075-11	7.27878
75	075-12	8.63069
76	076-01	7.2525
76	076-02	8.44975
76	076-03	9.98361
76	076-04	8.95411
76	076-05	10.1649
76	076-06	9.79703
76	076-07	7.91455
76	076-08	7.95854
76	076-09	8.15339
76	076-10	10.0268
76	076-11	9.68474
76	076-12	9.03702
76	076-13	9.00568
76	076-14	7.84339
77	077-01	5.29032
77	077-02	15.1668
77	077-03	11.3943
77	077-04	12.9254
77	077-05	15.0481
77	077-06	12.9314
77	077-07	10.107
77	077-08	13.1082
77	077-09	15.0404
77	077-10	14.7344
77	077-11	4.74406
77	077-12	13.1707
77	077-13	14.643
77	077-14	6.71107
77	077-15	8.12374
77	077-16	12.7433
77	077-17	14.7391
77	077-18	14.8052
77	077-19	11.3246
77	077-20	7.81235
77	077-21	11.3055
78	078-01	12.8953
78	078-02	13.8683
78	078-03	14.5564
78	078-04	11.0284
78	078-05	15.4022
78	078-06	12.799
78	078-07	12.9423
78	078-08	14.2997
78	078-09	12.5001
78	078-10	13.061
78	078-11	9.549
78	078-12	10.3485
78	078-13	10.8582
78	078-14	13.2646
78	078-15	8.98572
78	078-16	6.5497
78	078-17	12.5084
78	078-18	7.13119
78	078-19	12.3972
78	078-20	8.40905
78	078-21	8.40905
78	078-22	4.21454
78	078-23	5.82881
78	078-24	5.29452
78	078-25	6.17865
79	079-01	1.25146
79	079-02	4.92103
79	079-03	7.75587
79	079-04	11.6586
79	079-05	12.0614
79	079-06	10.153
79	079-07	7.43724
79	079-08	8.44539
79	079-09	8.37162
79	079-10	9.75915
79	079-11	10.599
79	079-12	9.25224
79	079-13	9.91694
79	079-14	12.0782
79	079-15	9.29878
79	079-16	10.3496
79	079-17	10.7414
79	079-18	10.4167
79	079-19	10.0688
79	079-20	8.37272
79	079-21	10.7052
79	079-22	8.11888
80	080-01	10.3056
80	080-02	8.37644
80	080-03	8.05582
80	080-04	11.5562
80	080-05	12.1157
80	080-06	5.22809
80	080-07	10.5566
80	080-08	10.4851
80	080-09	8.89198
80	080-10	10.3173
80	080-11	10.9053
80	080-12	12.0832
80	080-13	8.54373
80	080-14	11
80	080-15	4.05096
80	080-16	7.44164
80	080-17	11.5266
80	080-18	11.6742
80	080-19	9.97436
80	080-20	11.6721
81	081-01	10.4822
81	081-02	12.2254
81	081-03	10.2603
81	081-04	10.2517
81	081-05	7.35949
81	081-06	10.8845
81	081-07	12.5634
81	081-08	9.84097
81	081-09	11.1292
81	081-10	10.5015
81	081-11	11.9548
81	081-12	10.8046
81	081-13	7.96953
81	081-14	10.3944
82	082-01	5.41674
82	082-02	8.5808
82	082-03	9.03999
82	082-04	9.5353
82	082-05	9.66961
82	082-06	8.43521
82	082-07	8.52746
82	082-08	7.95471
82	082-09	5.34828
82	082-10	8.76322
82	082-11	9.58669
82	082-12	9.973
82	082-13	9.8984
82	082-14	9.26009
82	082-15	7.13346
82	082-16	9.24342
82	082-17	5.57735
82	082-18	8.42298
82	082-19	9.3267
82	082-20	8.14449
82	082-21	7.64297
83	083-01	8.2156
83	083-02	8.89912
83	083-03	9.53734
83	083-04	10.8064
83	083-05	10.1652
83	083-06	9.54968
83	083-07	9.77861
83	083-08	10.1055
83	083-09	10.5206
83	083-10	9.27631
83	083-11	10.1734
83	083-12	5.04611
83	083-13	3.02234
83	083-14	8.88451
83	083-15	6.9821
83	083-16	9.59712
84	084-01	8.68063
84	084-02	6.64861
84	084-03	10.4436
84	084-04	6.81285
84	084-05	8.78143
84	084-06	9.60012
84	084-07	9.2912
84	084-08	9.96614
84	084-09	12.643
84	084-10	11.9868
84	084-11	9.69923
84	084-12	10.9562
84	084-13	12.0924
84	084-14	4.62954
84	084-15	10.7149
84	084-16	7.11906
84	084-17	10.7636
84	084-18	11.4193
84	084-19	10.8606
85	085-01	10.0623
85	085-02	7.23419
85	085-03	11.3692
85	085-04	8.19028
85	085-05	8.03184
85	085-06	10.7874
85	085-07	9.57631
85	085-08	9.78822
85	085-09	10.3703
85	085-10	10.0912
85	085-11	9.93073
85	085-12	7.70397
85	085-13	10.8283
85	085-14	10.1857
85	085-15	8.48769
85	085-16	3.68799
85	085-17	9.02358
85	085-18	8.58473
85	085-19	6.68256
85	085-20	6.00771
85	085-21	5.07561
85	085-22	7.59935
85	085-23	5.00648
85	085-24	4.20471
86	086-01	11.7153
86	086-02	11.6656
86	086-03	10.6826
86	086-04	10.4961
86	086-05	9.95758
86	086-06	8.93842
86	086-07	7.41796
86	086-08	8.50796
86	086-09	7.32562
86	086-10	10.4159
86	086-11	10.3252
86	086-12	10.3949
86	086-13	11.7715
86	086-14	7.56908
86	086-15	9.57852
87	087-01	5.41889
87	087-02	2.8871
87	087-03	6.40015
87	087-04	10.3143
87	087-05	12.3054
87	087-06	10.3102
87	087-07	10.0485
87	087-08	12.4103
87	087-09	3.57858
87	087-10	12.376
87	087-11	10.5933
87	087-12	10.5486
87	087-13	11.8922
87	087-14	7.28726
87	087-15	7.33911
87	087-16	10.9651
87	087-17	3.86505
87	087-18	9.07843
87	087-19	10.5326
87	087-20	9.38213
87	087-21	8.39329
87	087-22	4.23256
87	087-23	8.79888
88	088-01	10.0632
88	088-02	8.62029
88	088-03	10.4112
88	088-04	9.55684
88	088-05	10.9875
88	088-06	10.8043
88	088-07	10.2612
88	088-08	6.57495
88	088-09	9.83375
88	088-10	10.9525
88	088-11	8.15801
88	088-12	8.04861
88	088-13	9.21762
88	088-14	8.31245
88	088-15	11.6307
88	088-16	7.02116
88	088-17	9.42828
88	088-18	8.37131
89	089-01	3.88485
89	089-02	10.3657
89	089-03	8.06474
89	089-04	10.6337
89	089-05	6.9411
89	089-06	9.8119
89	089-07	9.81032
89	089-08	6.5478
89	089-09	9.35802
89	089-10	9.12239
89	089-11	10.319
89	089-12	6.3664
89	089-13	9.14579
89	089-14	10.0842
89	089-15	1.75643
89	089-16	6.30191
89	089-17	9.35591
89	089-18	8.1593
89	089-19	7.81539
89	089-20	8.87749
89	089-21	3.62571
90	090-01	10.3927
90	090-02	9.34553
90	090-03	4.10594
90	090-04	10.3372
90	090-05	8.83076
90	090-06	11.1125
90	090-07	11.3879
90	090-08	6.24738
90	090-09	10.4987
90	090-10	9.55907
90	090-11	12.0579
90	090-12	9.56526
90	090-13	11.0881
90	090-14	8.28423
90	090-15	7.67019
90	090-16	6.89837
90	090-17	11.3455
90	090-18	10.4053
90	090-19	7.01454
90	090-20	10.322
90	090-21	8.95739
90	090-22	11.8203
91	091-01	10.4356
91	091-02	9.23049
91	091-03	9.9293
91	091-04	10.684
91	091-05	8.9172
91	091-06	7.41735
91	091-07	6.88731
91	091-08	9.09427
91	091-09	8.45224
91	091-10	8.64024
91	091-11	8.94553
91	091-12	10.5522
91	091-13	8.72811
91	091-14	10.5183
92	092-01	4.18197
92	092-02	10.4104
92	092-03	8.41315
92	092-04	9.11076
92	092-05	9.16294
92	092-06	10.5999
92	092-07	10.9018
92	092-08	8.5231
92	092-09	9.81422
92	092-10	9.75169
92	092-11	9.1687
92	092-12	8.32713
92	092-13	10.2479
92	092-14	10.1812
92	092-15	3.56119
92	092-16	4.62097
92	092-17	9.61015
92	092-18	8.55236
92	092-19	9.76916
92	092-20	10.7358
92	092-21	7.9053
93	093-01	10.8044
93	093-02	7.63042
93	093-03	9.64427
93	093-04	7.7025
93	093-05	8.25793
93	093-06	9.88235
93	093-07	9.24284
93	093-08	8.19212
93	093-09	9.08651
93	093-10	9.18577
93	093-11	8.07513
93	093-12	9.15806
93	093-13	9.15477
93	093-14	8.18173
93	093-15	6.27418
93	093-16	8.61825
93	093-17	6.75804
93	093-18	9.38474
93	093-19	8.43679
94	094-01	7.73759
94	094-02	11.5813
94	094-03	10.3452
94	094-04	10.3754
94	094-05	10.7247
94	094-06	7.64617
94	094-07	9.16949
94	094-08	9.00201
94	094-09	10.252
94	094-10	9.81395
94	094-11	10.4558
95	095-01	9.47414
95	095-02	7.37198
95	095-03	8.38851
95	095-04	9.89272
95	095-05	12.0892
95	095-06	9.51944
95	095-07	9.63747
95	095-08	9.98178
95	095-09	10.6699
95	095-10	10.5001
95	095-11	11.4269
95	095-12	7.47306
95	095-13	10.6973
95	095-14	9.35297
95	095-15	7.08158
96	096-01	8.44062
96	096-02	9.78698
96	096-03	9.36767
96	096-04	7.14473
96	096-05	9.56746
96	096-06	7.9449
96	096-07	6.45877
96	096-08	8.47575
96	096-09	8.42747
96	096-10	9.3306
96	096-11	10.6973
96	096-12	9.06978
96	096-13	6.45651
96	096-14	7.74753
96	096-15	8.49998
97	097-01	3.5755
97	097-02	12.0495
97	097-03	10.9107
97	097-04	4.09648
97	097-05	9.79064
97	097-06	10.3713
97	097-07	4.61342
97	097-08	11.0375
97	097-09	7.08063
97	097-10	7.51072
97	097-11	10.6742
97	097-12	11.8614
97	097-13	11.6682
97	097-14	9.67019
97	097-15	9.34665
97	097-16	8.54114
97	097-17	4.9167
97	097-18	4.02897
97	097-19	9.99023
97	097-20	4.42369
97	097-21	5.75797
97	097-22	7.54687
97	097-23	11.1978
98	098-01	6.61776
98	098-02	11.4996
98	098-03	8.57498
98	098-04	12.134
98	098-05	12.5599
98	098-06	11.0184
98	098-07	9.99892
98	098-08	10.1794
98	098-09	11.7561
98	098-10	11.7006
98	098-11	9.36504
98	098-12	8.63865
98	098-13	10.1078
98	098-14	10.8638
98	098-15	4.07842
98	098-16	3.32542
98	098-17	6.34444
98	098-18	8.32541
98	098-19	11.2983
98	098-20	11.2116
98	098-21	7.24402
98	098-22	6.86937
99	099-01	13.2308
99	099-02	12.9215
99	099-03	10.3497
99	099-04	12.1461
99	099-05	13.9828
99	099-06	12.245
99	099-07	9.7164
99	099-08	9.00359
99	099-09	12.9728
99	099-10	12.8057
99	099-11	11.3
99	099-12	12.5112
99	099-13	7.66257
99	099-14	9.57218
99	099-15	7.49607
99	099-16	12.2602
99	099-17	6.71856
99	099-18	14.206
99	099-19	9.58052
100	100-01	11.4794
100	100-02	9.10543
100	100-03	10.8268
100	100-04	10.3684
100	100-05	11.3134
100	100-06	8.94528
100	100-07	10.4697
100	100-08	11.1225
100	100-09	11.4739
100	100-10	8.95091
100	100-11	9.94212
100	100-12	10.0304
100	100-13	6.71231
100	100-14	6.50696
100	100-15	8.33451
100	100-16	7.40585
100	100-17	8.44938
100	100-18	7.90707
100	100-19	6.63201
101	101-01	11.8085
101	101-02	12.2858
101	101-03	12.5356
101	101-04	8.17054
101	101-05	12.0258
101	101-06	10.3887
101	101-07	12.9011
101	101-08	16.062
101	101-09	12.9378
101	101-1	6.64946
101	101-10	15.0681
101	101-11	12.5789
101	101-12	14.1074
101	101-13	14.824
101	101-14	12.6393
101	101-15	13.5541
101	101-16	6.85568
101	101-17	14.1336
101	101-18	12.8488
101	101-19	14.2552
101	101-20	14.0502
101	101-21	11.4736
101	101-22	5.57017
101	101-23	5.64787
101	101-24	7.19207
101	101-25	5.95799
102	102-01	11.4033
102	102-02	9.84847
102	102-03	12.6104
102	102-04	12.8833
102	102-05	13.4187
102	102-06	13.3915
102	102-07	10.6258
102	102-08	8.60922
102	102-09	8.94292
102	102-10	11.7839
102	102-11	13.3751
102	102-12	11.3256
102	102-13	12.068
102	102-14	12.1023
102	102-15	14.5972
102	102-16	7.03583
102	102-17	8.73087
102	102-18	10.672
102	102-19	7.54744
102	102-20	7.83538
102	102-21	7.17638
103	103-01	4.86134
103	103-02	13.2708
103	103-03	12.5293
103	103-04	10.4986
103	103-05	4.75433
103	103-06	12.4779
103	103-07	12.1964
103	103-08	7.377
103	103-09	10.7802
103	103-10	11.2369
103	103-11	9.20469
103	103-12	8.44202
103	103-13	11.755
103	103-14	10.9614
103	103-15	8.07629
103	103-16	8.06778
103	103-17	9.88778
103	103-18	8.85525
103	103-19	8.44817
103	103-20	12.0633
104	104-01	7.96612
104	104-02	8.66934
104	104-03	10.4915
104	104-04	9.48783
104	104-05	8.2039
104	104-06	10.4713
104	104-07	7.85539
104	104-08	10.0952
104	104-09	7.68566
104	104-10	6.14777
104	104-11	10.057
104	104-12	8.81561
104	104-13	2.14513
104	104-14	4.54389
104	104-15	8.34655
105	105-01	11.7552
105	105-02	13.5596
105	105-03	5.92116
105	105-04	9.60297
105	105-05	5.9398
105	105-06	5.10693
105	105-07	8.22115
105	105-08	10.736
105	105-09	11.3462
105	105-10	12.5071
105	105-11	12.8336
105	105-12	13.3852
105	105-13	13.5128
105	105-14	10.7667
105	105-15	10.669
105	105-16	13.1369
106	106-01	7.72966
106	106-02	13.0071
106	106-03	9.67963
106	106-04	11.5658
106	106-05	12.5356
106	106-06	11.9831
106	106-07	13.2277
106	106-08	9.53484
106	106-09	10.379
[truncated: 2,653 more rows]

## Sheet: Table S2
Table S2. Fitted results of the performance equation
Plant no.	c	K1	K2	RSS	n	RMSE	r.sq
1	0.0435024	1.98386	6.03655	6.96502e-06	14	0.000705338	0.995372
2	1815.65	0.000134957	1.66559	0.000404233	21	0.00438739	0.987657
3	0.112678	1.58778	2.37079	9.76516e-06	17	0.000757906	0.998308
4	0.69247	0.193726	2.84747	2.91257e-05	17	0.00130892	0.99752
5	2231.61	6.87169e-05	2.97389	0.000117157	23	0.00225694	0.995699
6	0.22064	0.733383	3.83011	3.27716e-05	25	0.00114493	0.998307
7	3119.68	8.41489e-05	1.51286	0.000405077	26	0.00394714	0.990239
8	0.0820973	1.02934	4.23996	1.49099e-05	16	0.000965333	0.99486
9	2034.59	9.56122e-05	1.91984	0.000102741	26	0.00198786	0.996641
10	0.103176	0.63883	3.06955	1.11224e-05	14	0.000891324	0.993553
11	236.758	0.000806921	1.97119	9.52417e-05	27	0.00187816	0.996896
12	190.739	0.00061409	2.94384	6.51505e-05	22	0.00172087	0.995554
13	1031.37	0.000126497	1.21021	4.98653e-05	17	0.00171267	0.990184
14	2954.62	0.00010923	1.02298	0.000265437	31	0.00292617	0.99408
15	0.0735193	1.42182	4.34853	5.06516e-05	15	0.0018376	0.983404
16	0.137329	1.10504	4.11243	2.43075e-05	18	0.00116208	0.997484
17	0.0444452	2.27133	5.61583	1.95932e-05	14	0.00118301	0.987881
18	0.155594	1.31929	5.71457	3.80228e-05	24	0.00125868	0.998322
19	0.0442633	2.82436	10.253	6.32431e-05	16	0.00198814	0.97235
20	0.158269	0.909352	4.94661	3.0925e-05	20	0.00124348	0.997564
21	0.0261341	2.81662	5.06412	1.05969e-05	12	0.000939722	0.981013
22	0.179629	0.951918	4.0634	0.000211153	25	0.00290622	0.988797
23	0.144195	0.872617	2.92508	5.76627e-06	16	0.000600326	0.998946
24	0.105905	1.70029	3.75901	4.22647e-05	18	0.00153233	0.99472
25	0.116404	1.3478	5.59691	2.87301e-05	19	0.00122968	0.997248
26	0.123517	1.39362	4.48703	6.51915e-05	17	0.00195826	0.993212
27	0.100658	1.37243	3.41927	1.23895e-05	17	0.000853695	0.99771
28	873.36	0.000100484	1.05131	1.52407e-05	14	0.00104337	0.990312
29	0.0902347	1.1366	5.09861	5.31204e-05	16	0.00182209	0.987553
30	0.0622168	1.88459	6.04096	3.1116e-05	16	0.00139454	0.990869
31	0.145616	0.96099	4.37203	6.06945e-05	17	0.00188951	0.993262
32	7632.4	3.40805e-05	1.73358	0.0011041	23	0.00692852	0.977105
33	0.235886	0.681373	5.01551	3.12876e-05	21	0.00122061	0.998467
34	0.0842844	1.86898	4.738	0.000122052	20	0.00247034	0.981623
35	2345.35	8.19909e-05	1.91601	7.37216e-05	25	0.00171723	0.997454
36	0.201623	0.702024	2.92453	1.8136e-05	18	0.00100377	0.997958
37	42.5682	0.00513096	0.428437	1.84962e-06	14	0.000363477	0.999135
38	0.269388	0.73095	2.79792	7.09737e-05	22	0.00179613	0.996436
39	0.0577331	1.58461	4.99061	1.95382e-05	16	0.00110505	0.991686
40	0.196593	0.92572	3.82268	6.56948e-05	24	0.00165447	0.996742
41	0.06753	1.78909	4.59616	2.70241e-05	16	0.00129962	0.992045
42	0.292706	0.310908	3.37807	5.14175e-05	16	0.00179265	0.990328
43	0.333006	0.51835	2.54673	1.89339e-05	18	0.00102561	0.998625
44	2021.77	9.14721e-05	1.91959	0.000121509	24	0.00225008	0.995244
45	0.126602	1.06503	5.40043	2.36597e-05	18	0.00114649	0.997363
46	0.090216	1.24014	5.30602	1.35929e-05	17	0.000894194	0.997316
47	0.100566	1.08202	5.63585	3.78952e-05	19	0.00141226	0.994062
48	1655.87	9.09687e-05	2.52752	0.000170347	24	0.00266417	0.99277
49	5489.65	4.17993e-05	1.92231	0.00056293	20	0.00530533	0.984448
50	0.960242	0.158974	2.7729	6.04054e-05	21	0.00169601	0.996768
51	0.287715	0.611081	3.27164	0.000112802	22	0.00226437	0.994349
52	0.32476	0.475466	3.34471	0.000115164	23	0.00223766	0.993731
53	0.0615185	2.14863	5.90392	6.69856e-05	18	0.0019291	0.98233
54	0.164131	0.920428	5.62777	8.69136e-05	22	0.00198762	0.994608
55	0.145325	0.850985	4.11859	1.92363e-05	15	0.00113244	0.997065
56	0.17504	0.679809	3.50017	5.90668e-05	22	0.00163855	0.993517
57	0.107637	1.5945	5.45956	6.83377e-05	15	0.00213444	0.991539
58	0.180003	0.975152	4.2823	8.93182e-05	20	0.00211327	0.994582
59	0.0678817	2.23297	5.9753	1.67915e-05	15	0.00105803	0.995805
60	0.0697456	1.74432	6.909	7.12003e-05	18	0.00198886	0.984517
61	0.290607	0.578546	3.85109	0.000189089	24	0.0028069	0.99199
62	0.107018	1.31011	7.13725	1.86509e-05	18	0.00101792	0.997918
63	0.097072	1.61413	5.86611	1.43285e-05	21	0.000826021	0.998432
64	0.0508463	2.72882	16.2219	6.77543e-06	14	0.000695672	0.997549
65	0.0400185	2.81914	3.70484	1.38063e-05	14	0.000993058	0.989398
66	0.042526	2.46773	3.9146	2.89127e-05	13	0.00149133	0.976423
67	0.0541967	1.77515	5.72905	4.24985e-05	18	0.00153656	0.984039
68	0.0986458	1.5714	4.07878	2.72071e-05	17	0.00126508	0.995927
69	0.126842	1.26105	7.00942	2.41292e-05	19	0.00112692	0.998068
70	0.124158	0.867962	5.37726	1.09894e-05	18	0.00078136	0.998372
71	2413.44	5.58004e-05	1.56538	6.86123e-05	16	0.00207081	0.99099
72	0.0270993	3.22526	7.08955	1.13406e-06	15	0.000274961	0.998532
73	0.131405	0.984789	2.45467	1.10937e-05	18	0.000785058	0.99786
74	629.802	0.000251285	2.14478	0.000123951	25	0.00222667	0.994139
75	1071.56	0.000156354	0.530157	1.935e-05	12	0.00126984	0.989115
76	426.98	0.000470893	0.356059	7.9683e-06	14	0.00075443	0.994309
77	0.199191	0.714306	3.96826	2.32e-05	21	0.00105108	0.998275
78	0.479754	0.360987	2.31266	4.09497e-05	25	0.00127984	0.997886
79	0.0713257	2.39702	9.78826	0.000164563	22	0.00273499	0.97746
80	0.0964882	1.28788	5.39339	3.20163e-05	20	0.00126523	0.995437
81	0.0353765	3.6184	7.25885	1.37939e-05	14	0.000992613	0.989625
82	0.0689111	1.42073	5.12085	1.92825e-05	21	0.000958234	0.995282
83	0.0833115	1.31306	9.28226	2.04571e-06	16	0.000357571	0.999612
84	0.0835722	1.73674	4.76773	1.01009e-05	19	0.000729126	0.99831
85	0.145399	1.09859	3.67857	1.75274e-05	24	0.000854582	0.998639
86	0.0973003	1.06374	2.60448	2.63728e-05	15	0.00132597	0.990651
87	0.198432	0.962308	4.05988	4.06886e-05	23	0.00133006	0.998085
88	0.0866649	1.32669	2.39163	8.85401e-06	18	0.000701348	0.997067
89	0.135203	1.19624	5.7321	5.40978e-05	21	0.00160502	0.996077
90	0.0879496	1.50421	4.70921	1.48099e-05	22	0.000820473	0.997798
91	0.0494379	2.1208	3.18914	3.35327e-05	14	0.00154764	0.978521
92	0.0808957	1.5656	8.03929	4.74215e-05	21	0.00150272	0.993401
93	0.0410332	2.65566	4.23811	1.34267e-05	19	0.000840637	0.992172
94	0.0598558	1.3258	3.4395	1.68754e-05	11	0.0012386	0.986436
95	0.0545712	2.31051	3.94579	1.83793e-05	15	0.00110693	0.992153
96	0.0507621	2.37574	3.75848	9.0453e-06	15	0.000776543	0.995454
97	1603.39	0.000124779	1.73195	0.000123656	23	0.00231869	0.995114
98	0.154759	1.00238	3.98741	3.80193e-05	22	0.00131459	0.996991
99	0.317142	0.389315	1.99342	2.20385e-05	19	0.001077	0.996505
100	15.6496	0.0104576	0.883967	6.4367e-06	19	0.000582043	0.998788
101	0.179183	0.831241	3.87476	0.000180923	26	0.00263791	0.98859
102	1.0584	0.157566	1.16994	1.69546e-05	21	0.000898534	0.997865
103	0.122356	1.33921	3.37229	7.82495e-05	20	0.001978	0.991166
104	0.0834342	2.16216	9.07566	5.92407e-05	15	0.0019873	0.991604
105	0.176798	0.792318	3.77154	4.97974e-05	16	0.00176418	0.994577
106	0.061632	2.17765	3.76783	4.64168e-05	17	0.00165239	0.985346
107	0.176438	0.844755	2.51486	0.00014503	20	0.00269286	0.982873
108	0.510961	0.295002	3.21403	2.00002e-05	22	0.000953467	0.998965
109	0.0794913	1.92859	4.75504	6.18941e-05	19	0.00180488	0.989346
110	0.509761	0.275757	3.35098	7.26849e-05	18	0.00200949	0.995058
111	0.0761904	1.84318	4.58717	1.91482e-05	15	0.00112984	0.995455
112	0.316341	0.4937	3.46553	1.47137e-05	22	0.000817804	0.9992
113	0.0542395	2.0683	7.38733	6.86716e-05	17	0.00200985	0.977596
114	1263.91	0.000141183	1.80607	0.000231362	24	0.00310485	0.989491
115	0.494386	0.312023	2.56307	3.75898e-05	20	0.00137094	0.997454
116	0.153972	0.884142	5.0145	3.21801e-05	20	0.00126847	0.997177
117	4723.3	5.00712e-05	1.56521	0.000769343	29	0.00515064	0.981827
118	0.0809657	1.91894	14.4058	0.000112531	11	0.00319845	0.979213
119	0.0660842	2.02357	17.9815	8.01547e-05	15	0.00231163	0.983485
120	0.289186	0.190139	3.04457	9.00709e-06	13	0.000832378	0.994693
121	0.147202	0.704454	4.38015	1.59864e-05	20	0.000894046	0.997793
122	1551.79	0.000114877	2.50595	0.000149609	23	0.00255044	0.995115
123	1972.27	9.29422e-05	1.95935	0.000360843	26	0.0037254	0.987843
124	0.0608619	2.31033	9.9764	6.73175e-05	12	0.0023685	0.979084
125	196.909	0.000336446	2.5316	1.82893e-06	16	0.000338095	0.999383
126	0.0735304	1.14847	4.72505	6.9938e-06	15	0.000682828	0.997304
127	0.261784	0.648333	3.11932	4.30492e-05	16	0.0016403	0.996558
128	2604.34	9.13437e-05	1.31902	0.000149788	24	0.00249823	0.994434
129	0.172364	1.08351	4.50831	4.32337e-05	22	0.00140184	0.997709
130	0.106038	1.23869	8.23615	0.000153236	18	0.00291772	0.982476
131	0.0480395	2.30463	5.15212	2.4107e-05	13	0.00136176	0.986818
132	0.0680168	1.8996	6.59068	0.00011514	18	0.00252916	0.975244
133	1127.88	0.000193318	1.6861	6.57536e-05	26	0.00159028	0.997937
134	3690.64	5.26686e-05	1.89321	0.000204431	24	0.00291855	0.992868
135	2058.76	7.59217e-05	2.16536	0.000103663	16	0.00254537	0.992908
136	370.108	0.000374343	1.50855	5.32516e-05	17	0.00176987	0.992524
137	0.178233	0.879337	4.90463	3.33806e-05	20	0.00129191	0.997813
138	9.01071	0.0189944	2.00609	0.000124467	22	0.00237857	0.993752
139	0.0590173	2.01651	2.99692	1.66106e-05	15	0.00105232	0.992247
140	786.072	0.000249778	2.14294	4.92521e-05	28	0.00132627	0.998656
141	0.389466	0.468881	2.83139	6.42409e-05	26	0.00157188	0.99745
142	0.227442	0.797256	3.07411	8.47991e-05	23	0.00192014	0.995305
143	0.221658	0.573047	2.87482	1.06881e-05	20	0.000731031	0.998793
144	0.0781404	1.83747	3.9863	1.8414e-05	16	0.00107279	0.99572
145	3312.73	0.000105114	1.11567	0.000307033	35	0.00296182	0.995293
146	0.121727	1.11357	5.8374	3.05381e-05	20	0.00123568	0.997005
147	0.146584	0.922209	5.95134	1.83887e-05	17	0.00104004	0.998187
148	0.19406	0.849326	4.18784	2.72323e-05	21	0.00113876	0.998314
149	0.131177	1.09999	7.32879	4.94857e-05	19	0.00161385	0.995915
150	3.59985	0.0465274	1.73569	2.41159e-05	20	0.00109809	0.998294
151	0.914941	0.166578	2.81643	7.12831e-05	20	0.0018879	0.996062
152	1177.89	0.000114975	2.68068	0.000222853	25	0.00298566	0.989199
153	0.078601	1.57473	7.21864	6.94001e-06	15	0.000680197	0.998503
154	0.0740735	2.23881	8.47381	8.96665e-05	18	0.00223192	0.985036
155	3258.94	6.11602e-05	1.9536	0.000345402	21	0.00405558	0.987778
156	0.925649	0.15971	2.7216	2.13186e-05	21	0.00100756	0.998768
157	678.491	0.000176847	4.06027	0.00028147	18	0.0039544	0.983402
158	0.155794	0.904512	2.03735	5.00736e-05	17	0.00171625	0.990243
159	129.213	0.00111561	2.1854	0.000173622	22	0.00280926	0.989266
160	0.697431	0.180925	3.96107	3.8113e-05	21	0.00134718	0.997796
161	0.09892	0.895435	4.17791	7.74959e-06	17	0.000675173	0.997911
162	0.0795234	1.40039	3.97701	6.73363e-05	17	0.00199022	0.98196
163	0.110589	1.09059	4.25365	9.41844e-05	20	0.00217007	0.985961
164	1167.36	0.000141195	2.0474	9.60988e-05	23	0.00204407	0.995398
165	0.606711	0.214441	2.89307	7.73723e-05	19	0.00201798	0.993742
166	0.088774	1.07324	2.60605	9.71462e-06	11	0.000939759	0.994547
167	0.111028	1.51266	5.54823	4.29698e-05	16	0.00163878	0.995165
168	0.13702	1.49999	4.00835	1.68575e-05	20	0.000918081	0.99879
169	0.124249	1.17651	4.55374	4.08008e-05	21	0.00139388	0.995903
170	0.0440203	2.28428	3.81223	3.94006e-06	15	0.000512514	0.997272
171	0.0590602	1.87943	6.82177	1.60744e-05	15	0.0010352	0.994663
172	0.0656855	1.19303	4.18318	9.1981e-06	12	0.000875505	0.994431
173	0.100968	1.64169	7.35835	6.08131e-05	18	0.00183807	0.993729
174	0.0307941	2.5835	10.7039	2.32406e-05	13	0.00133706	0.975973
175	0.0273433	3.30017	4.24792	1.28797e-05	12	0.00103601	0.979021
176	0.0816571	1.7435	6.73333	2.34513e-05	17	0.00117452	0.996032
177	0.122225	1.76181	4.53436	0.000136594	17	0.0028346	0.988356
178	0.110625	1.18444	3.24135	2.71766e-05	18	0.00122874	0.995213
179	0.264285	0.639725	3.1696	5.34245e-05	17	0.00177274	0.996081
180	0.0414378	2.58443	7.79179	5.10175e-05	13	0.00198102	0.968077
181	0.1459	1.29321	4.93539	9.01614e-05	17	0.00230296	0.993114
182	0.0659816	1.88821	18.2053	2.6722e-05	12	0.00149226	0.992776
183	0.882179	0.192619	2.08338	0.000153984	25	0.0024818	0.992248
184	833.771	0.000206189	1.82124	8.09359e-05	26	0.00176435	0.99632
185	1192.28	0.000174005	1.85774	0.000217573	29	0.00273907	0.994039
186	0.0349544	2.99933	2.94404	8.40583e-06	15	0.000748591	0.990962
187	0.0692224	1.78475	7.88764	0.000118012	17	0.00263474	0.973662
188	2446.54	7.40358e-05	2.41203	0.000162452	24	0.0026017	0.994911
189	0.0900585	1.19088	2.09182	2.75886e-06	20	0.000371407	0.999035
190	0.100897	1.22387	4.37385	3.17622e-05	21	0.00122983	0.995346
191	0.104594	1.3638	8.95621	0.000136698	12	0.00337512	0.979285
192	1697.23	0.000116697	2.10762	0.000101723	26	0.00197799	0.997101
193	1339.98	0.000175043	1.14676	0.000121266	26	0.00215965	0.994771
194	0.159689	1.13183	3.95899	2.70863e-05	21	0.0011357	0.998174
195	0.330098	0.671357	2.30334	9.78526e-05	27	0.00190373	0.996271
196	0.155119	0.896479	4.88014	3.96663e-05	21	0.00137436	0.996733
197	0.161251	0.962122	3.77154	8.0377e-05	19	0.00205679	0.992939
198	1.02612	0.17957	2.84722	0.000115369	22	0.00228999	0.995982
199	1228.85	0.00013803	2.2741	7.53339e-05	25	0.0017359	0.997171
200	0.420258	0.355688	2.42784	3.57226e-05	21	0.00130425	0.997291
201	0.075839	1.64451	7.99916	9.44986e-06	17	0.00074557	0.998148
202	0.103391	0.966606	2.79998	1.52207e-05	16	0.000975344	0.995006
203	2197.54	8.17117e-05	1.97911	4.3154e-05	20	0.00146891	0.997971
204	4333.84	4.50378e-05	2.02694	0.000389264	19	0.00452632	0.984814
205	3739.09	9.36649e-05	0.752228	0.000688478	30	0.00479054	0.979806
206	0.0750049	1.44452	3.0479	1.24287e-05	15	0.000910263	0.995281
207	0.253001	0.604635	3.7659	3.69615e-05	19	0.00139476	0.997464
208	0.44838	0.360521	3.3964	9.4729e-05	18	0.00229406	0.994779
209	0.168525	1.0932	2.9343	1.24801e-05	24	0.000721113	0.999136
210	0.29342	0.405441	4.15565	3.16198e-05	21	0.00122707	0.99756
211	1.47499	0.110242	2.65247	6.51179e-05	23	0.00168262	0.997197
212	0.200339	0.990842	4.34074	5.98473e-05	24	0.00157913	0.997589
213	1718.86	0.000130109	1.40556	0.000186243	26	0.00267641	0.993157
214	0.118442	1.35308	3.98902	1.73393e-05	20	0.00093111	0.998154
215	928.558	0.000199762	1.87817	0.000148045	26	0.00238622	0.994486
216	2100.76	7.46973e-05	2.30643	0.000136054	26	0.00228754	0.994446
217	0.0424644	2.91111	3.37675	2.17599e-05	13	0.00129377	0.983135
218	4045.95	6.58474e-05	1.30567	0.000519823	32	0.00403044	0.988484
219	0.188875	1.41995	4.16664	2.46635e-05	26	0.000973959	0.999252
220	0.436244	0.464719	3.17705	6.89754e-05	15	0.00214438	0.996645
221	0.118112	1.31696	5.17522	4.59846e-05	17	0.00164468	0.995057
222	0.211834	0.795137	2.5314	2.34741e-05	23	0.00101025	0.998202
223	0.149764	0.818946	4.81596	3.48902e-05	16	0.0014767	0.995508
224	1833.79	0.000124726	1.42437	0.00032428	25	0.00360155	0.98858
225	0.0586811	2.3026	6.18763	9.95226e-05	15	0.00257582	0.968912
226	3872.08	5.98662e-05	1.75375	0.000459373	28	0.00405045	0.989619
227	0.368897	0.432975	3.22758	0.00016776	24	0.00264386	0.99189
228	0.132773	1.22261	5.60969	2.14231e-05	18	0.00109095	0.998169
229	0.229215	0.610661	3.51261	1.6679e-05	23	0.000851571	0.998809
230	1091.35	0.000141489	2.49585	0.000199293	18	0.00332744	0.989125
231	0.0506847	2.82668	25.2377	3.50322e-06	15	0.000483268	0.99879
232	0.536678	0.238243	4.19521	4.69976e-05	22	0.00146159	0.997421
233	0.0713258	1.70431	5.33766	8.57977e-06	18	0.000690401	0.998033
234	0.154354	1.1313	6.63951	1.79704e-05	19	0.000972528	0.998909
235	0.0717977	1.29345	1.54768	1.35409e-05	15	0.000950118	0.987407
236	0.0808985	1.56526	6.39095	1.04468e-05	18	0.000761827	0.998095
237	0.0610994	2.36238	7.79873	5.68278e-05	16	0.0018846	0.985118
238	0.162169	0.878693	4.77605	4.19845e-05	21	0.00141395	0.996703
239	0.598912	0.232773	3.30066	5.32991e-05	20	0.00163247	0.996792
240	0.116203	1.18536	4.87639	1.12706e-05	16	0.000839294	0.998437

## Sheet: Table S3
Table S3. Four indices for measuring the inequality of leaf area distribution
Plant no.	GI	CV	T1	T2
1	0.0687229	0.133038	0.00864525	0.00916959
2	0.233849	0.42731	0.0945332	0.109045
3	0.120471	0.217097	0.022417	0.023038
4	0.155193	0.291036	0.0440637	0.0504762
5	0.195006	0.365586	0.0735199	0.0900324
6	0.170815	0.314052	0.0530461	0.0623065
7	0.236623	0.424496	0.0930857	0.10653
8	0.0830675	0.160119	0.012791	0.013754
9	0.20103	0.361934	0.0690376	0.0796037
10	0.0666285	0.127458	0.00786203	0.00824018
11	0.20018	0.360666	0.0688064	0.0793964
12	0.148297	0.282976	0.0426909	0.049316
13	0.101993	0.185912	0.0167682	0.0174481
14	0.224771	0.396044	0.0791312	0.0866319
15	0.0912522	0.177741	0.0162027	0.0182659
16	0.144238	0.267542	0.0372486	0.0425142
17	0.0733882	0.141471	0.00963883	0.0100863
18	0.197217	0.365939	0.0768695	0.104447
19	0.0860142	0.183083	0.0185387	0.0229308
20	0.153427	0.291619	0.0462841	0.0556344
21	0.0458087	0.0871927	0.00356891	0.00366825
22	0.170419	0.315363	0.0528655	0.0609522
23	0.115205	0.211557	0.0222413	0.0240289
24	0.138936	0.252157	0.0320472	0.035329
25	0.148731	0.281312	0.0425298	0.0504555
26	0.152825	0.285709	0.0438658	0.0539221
27	0.114009	0.208109	0.0214465	0.0229613
28	0.0623082	0.11438	0.0061782	0.00630588
29	0.101989	0.204475	0.0225064	0.0269873
30	0.0960263	0.186713	0.0178829	0.0199699
31	0.141949	0.269021	0.0376078	0.0428573
32	0.254028	0.459899	0.109792	0.126755
33	0.18641	0.354001	0.0711364	0.0918615
34	0.123188	0.234073	0.0295515	0.0356971
35	0.198508	0.357217	0.0669057	0.076688
36	0.137356	0.252431	0.0323726	0.0357783
37	0.0761883	0.13708	0.00879674	0.00891867
38	0.185871	0.336215	0.0585395	0.0663364
39	0.0786357	0.151579	0.0115434	0.0125452
40	0.179659	0.327475	0.0570626	0.0664476
41	0.0959439	0.181086	0.0164141	0.017828
42	0.107541	0.213833	0.0240018	0.027808
43	0.168724	0.306443	0.0480484	0.0541033
44	0.1911	0.345644	0.0622384	0.0706683
45	0.139123	0.269007	0.0391434	0.0469607
46	0.108534	0.208808	0.02248	0.0251612
47	0.112671	0.222592	0.0263359	0.0303313
48	0.17853	0.33138	0.0584448	0.0675893
49	0.237297	0.430298	0.0963381	0.111952
50	0.177016	0.328133	0.0572281	0.066901
51	0.183786	0.337547	0.060376	0.0702354
52	0.170917	0.318841	0.054377	0.0637642
53	0.100207	0.196512	0.0206529	0.0244466
54	0.165265	0.32067	0.0581012	0.0731125
55	0.128084	0.243974	0.0309258	0.0356986
56	0.124294	0.23221	0.0277971	0.0306685
57	0.149997	0.285449	0.0423214	0.048974
58	0.176194	0.326533	0.0570327	0.0674303
59	0.112602	0.212844	0.0226137	0.0247737
60	0.106189	0.216173	0.0262988	0.0335198
61	0.187941	0.351881	0.0679181	0.0821469
62	0.140708	0.277719	0.0430027	0.0538934
63	0.138111	0.260328	0.0367358	0.0441437
64	0.101225	0.222595	0.0281879	0.0369478
65	0.0650347	0.119214	0.00668942	0.00682059
66	0.0667875	0.128748	0.00790736	0.00825478
67	0.0804944	0.159312	0.013169	0.0147839
68	0.127127	0.232776	0.0271016	0.0294363
69	0.162629	0.317483	0.0578326	0.0766242
70	0.118867	0.234318	0.0294755	0.0348426
71	0.123912	0.227044	0.02536	0.0270079
72	0.0525211	0.101604	0.00500765	0.00523842
73	0.10621	0.191715	0.0179819	0.0188635
74	0.173291	0.318928	0.0536383	0.0615774
75	0.0701312	0.127032	0.00745872	0.00755023
76	0.0597774	0.107985	0.00544887	0.00550149
77	0.152884	0.286207	0.0437384	0.0511591
78	0.171507	0.309817	0.0497745	0.0559655
79	0.130311	0.265202	0.0439306	0.0691654
80	0.119135	0.22941	0.0282741	0.0332696
81	0.0709923	0.137117	0.00911379	0.0096089
82	0.0889837	0.170319	0.0148717	0.0162354
83	0.113873	0.239673	0.032341	0.0411426
84	0.11804	0.219139	0.0246295	0.0274385
85	0.147127	0.267389	0.0372578	0.0419382
86	0.0849541	0.155877	0.0116461	0.0120537
87	0.189598	0.345832	0.06428	0.0766414
88	0.083877	0.151599	0.011109	0.0114721
89	0.161806	0.30872	0.0543982	0.0717525
90	0.114921	0.214934	0.0242431	0.0275786
91	0.068463	0.126821	0.00762454	0.00783505
92	0.119362	0.241849	0.0325404	0.039638
93	0.0676473	0.125767	0.00763962	0.00785258
94	0.0665639	0.126514	0.00747505	0.00772324
95	0.0836479	0.153702	0.0112596	0.0115989
96	0.0776386	0.142295	0.0096035	0.00983713
97	0.195274	0.35101	0.0636656	0.0716716
98	0.151167	0.279995	0.0420623	0.0498063
99	0.112433	0.205572	0.020976	0.0223211
100	0.102147	0.182972	0.0162593	0.0168441
101	0.152499	0.284331	0.0426818	0.0483814
102	0.120185	0.215212	0.022676	0.0236515
103	0.135984	0.248988	0.0318103	0.0355547
104	0.145185	0.285312	0.0459566	0.06085
105	0.14415	0.270464	0.0378064	0.0430092
106	0.0909513	0.167551	0.0137521	0.0145096
107	0.129444	0.239517	0.0293247	0.0325671
108	0.175951	0.327349	0.058208	0.0702912
109	0.118007	0.221412	0.0257117	0.0297184
110	0.16788	0.317081	0.0535203	0.0630651
111	0.10977	0.204351	0.0209037	0.0229661
112	0.173885	0.321799	0.0558857	0.0666355
113	0.0901885	0.184033	0.018418	0.022197
114	0.178325	0.323704	0.0540674	0.060211
115	0.163067	0.299521	0.0466596	0.0529746
116	0.146885	0.283351	0.0450756	0.057857
117	0.217593	0.390627	0.078844	0.0880468
118	0.139832	0.303249	0.0569374	0.0905677
119	0.118457	0.270522	0.0494268	0.0886332
120	0.0654519	0.131311	0.00842423	0.00898056
121	0.11509	0.222073	0.0258448	0.029201
122	0.210448	0.386734	0.0807252	0.0968588
123	0.191512	0.347188	0.0627673	0.0706265
124	0.109868	0.228247	0.0285276	0.0361099
125	0.0785685	0.152254	0.0115301	0.0123506
126	0.0821281	0.159451	0.0127215	0.013822
127	0.172033	0.318335	0.0532921	0.0637386
128	0.196779	0.349938	0.0619589	0.0679029
129	0.183333	0.336626	0.0612317	0.0734189
130	0.137917	0.291179	0.0483879	0.0617949
131	0.0784259	0.150309	0.0109649	0.0116463
132	0.106982	0.214415	0.0255107	0.0318313
133	0.20956	0.375499	0.0748073	0.0891824
134	0.199364	0.360215	0.0676253	0.0768625
135	0.171989	0.32052	0.0529735	0.0604141
136	0.12465	0.231574	0.0269829	0.0296285
137	0.168471	0.318044	0.0556335	0.0682418
138	0.179725	0.327973	0.0558509	0.0631433
139	0.0781691	0.142082	0.0095935	0.00984333
140	0.214899	0.388055	0.0812123	0.0971779
141	0.190066	0.344946	0.0634022	0.0742803
142	0.173572	0.31471	0.05143	0.0580222
143	0.128116	0.235604	0.0283394	0.0311462
144	0.108374	0.199315	0.0195325	0.020844
145	0.257638	0.453921	0.105055	0.118163
146	0.139898	0.271722	0.0404113	0.048834
147	0.149536	0.293179	0.0474616	0.0591318
148	0.171628	0.318825	0.054813	0.0656611
149	0.155949	0.313028	0.0584588	0.0818366
150	0.160768	0.292854	0.0441778	0.0498766
151	0.177372	0.329675	0.0577598	0.0676735
152	0.164798	0.310033	0.0513627	0.059256
153	0.114482	0.227438	0.0276705	0.0331217
154	0.129648	0.260164	0.039449	0.0548193
155	0.207915	0.378455	0.0745109	0.0851952
156	0.170019	0.3149	0.0528603	0.0620707
157	0.17089	0.347449	0.0669382	0.0830432
158	0.108781	0.197426	0.0187388	0.0193734
159	0.159285	0.297055	0.0461035	0.0520163
160	0.16564	0.321687	0.0575346	0.0712203
161	0.09072	0.174246	0.0153396	0.0167003
162	0.0954757	0.183512	0.017414	0.0196958
163	0.116279	0.226875	0.0284788	0.0354517
164	0.176233	0.321158	0.0538807	0.0610433
165	0.150296	0.282291	0.0415721	0.0472197
166	0.0779851	0.144406	0.00977218	0.0101481
167	0.150971	0.284682	0.0426368	0.0499548
168	0.171345	0.308687	0.0492403	0.0561555
169	0.139556	0.261096	0.0354848	0.0400637
170	0.0665168	0.122064	0.00708801	0.00727034
171	0.0929634	0.182715	0.0171313	0.019227
172	0.0727378	0.141358	0.00974029	0.0104732
173	0.150666	0.291983	0.048414	0.0633318
174	0.0583198	0.126807	0.00819929	0.00919246
175	0.0484817	0.0918668	0.00390916	0.00396534
176	0.123773	0.240986	0.031577	0.0386254
177	0.171773	0.315166	0.0522605	0.062276
178	0.11257	0.20602	0.0209816	0.0223009
179	0.172921	0.317796	0.0520898	0.0594539
180	0.0757411	0.156534	0.0125925	0.0143415
181	0.176986	0.332723	0.0587384	0.0699582
182	0.114886	0.265708	0.0435433	0.0661591
183	0.170211	0.309754	0.0495934	0.0551993
184	0.172598	0.311605	0.0504023	0.0562975
185	0.210584	0.378399	0.0755486	0.0869287
186	0.0539957	0.100017	0.00464649	0.00464336
187	0.108702	0.227684	0.0301606	0.0407253
188	0.210068	0.38564	0.0802048	0.0958343
189	0.0766407	0.137078	0.00905434	0.00924149
190	0.11488	0.215703	0.0243687	0.0276163
191	0.14539	0.308642	0.0531305	0.0688166
192	0.214964	0.38838	0.0805438	0.0948551
193	0.17683	0.313275	0.0492406	0.0528916
194	0.168425	0.308038	0.0503835	0.0593672
195	0.196181	0.34979	0.0623878	0.069137
196	0.148411	0.28325	0.0437155	0.0524954
197	0.150658	0.279229	0.0405047	0.0458517
198	0.214332	0.39364	0.0841869	0.102847
199	0.191228	0.349327	0.0651247	0.0762053
200	0.151718	0.278196	0.0399053	0.0445322
201	0.114655	0.230863	0.0291998	0.0357866
202	0.0871853	0.161747	0.0128263	0.013572
203	0.188606	0.34189	0.0606815	0.0693751
204	0.207613	0.381718	0.0756011	0.0866537
205	0.194212	0.34416	0.0585498	0.061614
206	0.0840808	0.153703	0.0113987	0.0118912
207	0.168179	0.314182	0.0525823	0.0620911
208	0.187816	0.35212	0.0666762	0.0803593
209	0.157116	0.281029	0.0400074	0.0436416
210	0.145229	0.281376	0.0434397	0.0525844
211	0.188531	0.34788	0.0648266	0.0765168
212	0.198949	0.363699	0.0727494	0.0896445
213	0.192621	0.343677	0.0600808	0.0659151
214	0.139536	0.255401	0.0334877	0.0373244
215	0.18941	0.341709	0.0610535	0.0691343
216	0.178137	0.328369	0.057815	0.0679357
217	0.0679034	0.12711	0.00759972	0.00780847
218	0.218933	0.388133	0.077157	0.0854184
219	0.231573	0.412735	0.0916085	0.113105
220	0.221079	0.407717	0.0884224	0.109739
221	0.146408	0.276303	0.0403317	0.0470602
222	0.149161	0.267314	0.036059	0.0390349
223	0.134043	0.259592	0.0354061	0.0410112
224	0.198644	0.356733	0.0649332	0.0717127
225	0.0991644	0.196765	0.0205136	0.0242617
226	0.227869	0.407534	0.0869337	0.0994833
227	0.177275	0.328876	0.0579276	0.0679439
228	0.160284	0.304034	0.0502427	0.061085
229	0.150043	0.277994	0.0409295	0.0469959
230	0.181951	0.342377	0.0616333	0.0715243
231	0.104221	0.248202	0.0387811	0.0598139
232	0.167038	0.324093	0.0587838	0.073499
233	0.102348	0.192713	0.0188599	0.020658
234	0.183618	0.353519	0.0725646	0.0990175
235	0.0548799	0.101486	0.00484332	0.00490103
236	0.115094	0.223965	0.0265176	0.030755
237	0.108046	0.217072	0.0259384	0.0323563
238	0.152192	0.290326	0.0461354	0.0562942
239	0.168347	0.317344	0.0542334	0.0644127
240	0.133386	0.252725	0.0334148	0.0386581
Mean	0.141324	0.264887	0.0408192	0.0481691
SE	0.0467646	0.0826527	0.0232105	0.0282262

## Sheet: READ ME
In Tables S1-S3:
Plant no. represents the S. chinensis sample number, ranging from 1 to 240.
In Table S1:
Leaf code is the leaf number for each of 240 individual plants. The number before the hyphen represents the plant number, and the number after the hypen represents the leaf number.
Leaf area is the area of an individual leaf lamina in cm squared.
In Table S2:
c, K1 and K2 are the estimated parameters for the performance equation.
RSS is the residual sum of squars.
n is the number of leaves per plant, i.e., the sample size.
RMSE is the root-mean-square error.
R.sq is the coefficient of determination as a reference value.
In Table S3:
GI is the Gini index of the leaf area distribution for each of the 240 individual plants.
CV is the coefficient of variation of the leaf area distribution for each of the 240 individual plants.
T1 is the Theil index of the leaf area distribution for each of the 240 individual plants.
T2 is the mean log deviation index of the leaf area distribution for each of the 240 individual plants.
